# Supplementary material for: Effectiveness of a preoperative orlistat-based weight management plan and its impact on the results of one-anastomosis gastric bypass: A retrospective study
Source: PLoS One. 2023 Jul 28;18(7):e0289006. doi: 10.1371/journal.pone.0289006 (PMC10381073; doi:10.1371/journal.pone.0289006)
Supplement: S1 Dataset — (XLSX) [file pone.0289006.s001.xlsx]

## Sheet: 108
group	age	gender	op tme	LOS	complication	BW at last clinic	BW at surgery	BW change	%EWL	%TWL	BM1w	EBL	1wEWL	1wTWL	BW1m	5wEBWL1m	1m EWL	1mTWL	BW4m	EBL4m	4m EWL	4m TWL	BW10m	10m EWL	12m EWL	12 mTWL	BW2y	EBW2y	2y EWL	2 yTWL	BW3y	EBWL3	3y EWL	3yTWL	BH	BHM	IBW	EBW	BMIat last clinic	bmi	BMI at surgery	Diabetes mellitus	insulin1/OHA2	DM CP	Hypertension	HTN CP	Dyslipidemia	lipid CP	GERD
1	26	1	288	6	1	144.8	144.5	0.3	0.0040012	0.00207182	137	7.5	0.10003	0.0517956	125	19.5	0.260078	0.134948	106	38.5	0.513487	0.266436	85	59.5	0.79357	0.411765	79	65.5	0.873594	0.453287	88	56.5	0.753558	0.391003	172	1.72	69.5224	74.9776	48.9454	2.9584	48.844	0			0		1	1	1
1	23	1	123	4	0	134	133.6	0.4	0.00539159	0.00298507	130	3.6	0.0485243	0.0268657	125	8.6	0.115919	0.0643713	117.1	16.5	0.222403	0.123503													159	1.59	59.4104	74.1896	53.0042	2.5281	52.846	0			0		0		1
1	29	1	106	3	0	151	150.6	0.4	0.00498338	0.00264901	142	8.6	0.107143	0.0569536	134	16.6	0.20681	0.110226	114	36.6	0.455979	0.243028	106	44.6	0.555647	0.296149	103	47.6	0.593022	0.316069					173	1.73	70.3332	80.2668	50.4527	2.9929	50.3191	0			1	1	0		1
1	58	1	163	4	0	136	135.6	0.4	0.00584098	0.00294118	128.4	7.2	0.105138	0.0529412	122.5	13.1	0.191292	0.0966077	106	29.6	0.432233	0.218289	87	48.6	0.709679	0.358407	74	61.6	0.899511	0.454277	72	63.6	0.928716	0.469027	169	1.69	67.1183	68.4817	47.6174	2.8561	47.4773	1	2	1	1	1	1	1	1
1	31	0	161	3	0	104.5	104	0.5	0.010359	0.00478469	99.5	4.5	0.0932306	0.0430622	93.6	10.4	0.215466	0.1	80.6	23.4	0.484799	0.225	63.6	40.4	0.837004	0.388462									154	1.54	55.7326	48.2674	44.0631	2.3716	43.8523	0			0		1	1	0
1	53	0	92	3	0	105	104.2	0.8	0.0170175	0.00761905	98.8	5.4	0.114868	0.0514286	93.7	10.5	0.223355	0.100768	81	23.2	0.493508	0.222649	75	29.2	0.621139	0.28023									156	1.56	57.1896	47.0104	43.146	2.4336	42.8172	1	2	1	1	1	1	1	1
1	23	0	79	2	0	139	138	1	0.0139521	0.00719424	129	9	0.125569	0.0647482	125	13	0.181378	0.0942029	111	27	0.376708	0.195652	90	48	0.669703	0.347826									168	1.68	66.3264	71.6736	49.2489	2.8224	48.8946	1	2	1	0		0		0
1	26	1	67	2	0	150	149	1	0.0120958	0.00666667	142	7	0.0846703	0.0466667	142	7	0.0846703	0.0469799	136	13	0.157245	0.0872483													168	1.68	66.3264	82.6736	53.1463	2.8224	52.792	0			1		0		1
1	30	1	86	2	0	145	144	1	0.0131432	0.00689655	137	7	0.0920024	0.0482759	128	16	0.210291	0.111111	110	34	0.446869	0.236111	95	49	0.644017	0.340278	83	61	0.801735	0.423611					170	1.7	67.915	76.085	50.173	2.89	49.827	0			0		1	2	0
1	41	1	103	2	0	145	144	1	0.0134269	0.00689655	136	8	0.107415	0.0551724	129	15	0.201403	0.104167	116	28	0.375952	0.194444	95	49	0.657916	0.340278	80	64	0.859319	0.444444	80	64	0.859319	0.444444	172	1.72	69.5224	74.4776	49.013	2.9584	48.675	0			0		1	1	1
1	45	1	135	3	0	146	145	1	0.0147034	0.00684932	135	10	0.147034	0.0684932	128	17	0.249957	0.117241	113.5	31.5	0.463156	0.217241	94	51	0.749872	0.351724	100	45	0.661651	0.310345	105	40	0.588135	0.275862	181	1.81	76.9883	68.0117	44.5652	3.2761	44.2599	1	2	1	1	1	0		1
1	45	1	139	3	0	131	130	1	0.0167597	0.00763359	124	6	0.100558	0.0458015	115	15	0.251396	0.115385	106	24	0.402233	0.184615	96	34	0.569831	0.261538	97	33	0.553071	0.253846	88	42	0.703908	0.323077	173	1.73	70.3332	59.6668	43.7703	2.9929	43.4361	0			1	1	1	1	1
1	32	0	211	3	0	130	129	1	0.0151989	0.00769231	122	7	0.106392	0.0538462	115	14	0.212784	0.108527	100	29	0.440767	0.224806	86	43	0.653551	0.333333	69	60	0.911932	0.465116	70	59	0.896733	0.457364	164	1.64	63.2056	65.7944	48.3343	2.6896	47.9625	0			0		1	1	0
1	36	1	195	3	0	156	155	1	0.0102239	0.00641026	148	7	0.071567	0.0448718	142	13	0.13291	0.083871	126	29	0.296492	0.187097	100	55	0.562312	0.354839									156	1.56	57.1896	97.8104	64.1026	2.4336	63.6917	1	2	1	1	1	0		0
1	23	0	150	3	0	123	122	1	0.0146161	0.00813008	114	8	0.116929	0.0650407	103	19	0.277706	0.155738	84	38	0.555412	0.311475	61	61	0.891583	0.5	72	50	0.730806	0.409836	72	50	0.730806	0.409836	151	1.51	53.5823	68.4177	53.945	2.2801	53.5064	0			0		0		0
1	25	0	70	2	0	107	105	2	0.0431643	0.0186916	99	6	0.129493	0.0560748	99	6	0.129493	0.0571429																	158	1.58	58.6654	46.3346	42.8617	2.4964	42.0606	0			0		1		1
1	45	0	107	3	0	142	140	2	0.0260436	0.0140845	133	7	0.0911525	0.0492958	127	13	0.169283	0.0928571	110.8	29.2	0.380236	0.208571	89	51	0.664111	0.364286	78	62	0.807351	0.442857	85	55	0.716198	0.392857	164	1.64	63.2056	76.7944	52.796	2.6896	52.0523	0			1	1	1	1	1
1	22	0	130	3	0	117	115	2	0.0345959	0.017094	108	7	0.121085	0.0598291	105	10	0.172979	0.0869565	90	25	0.432448	0.217391	81	34	0.588129	0.295652	92	23	0.397852	0.2					156	1.56	57.1896	57.8104	48.0769	2.4336	47.2551	1	2	1	0		0		1
1	46	1	113	3	0	132	130	2	0.0322139	0.0151515	124	6	0.0966417	0.0454545	118	12	0.193283	0.0923077	109	21	0.338246	0.161538	99	31	0.499315	0.238462	96	34	0.547636	0.261538	101	29	0.467102	0.223077	170	1.7	67.915	62.085	45.6747	2.89	44.9827	1	2	2	1	1	0		0
1	35	0	81	2	0	100	97.7	2.3	0.0538782	0.023	95	2.7	0.0632484	0.027	88.4	9.3	0.217855	0.0951894	79	18.7	0.438053	0.191402	68	29.7	0.695732	0.303992	62	35.7	0.836284	0.365404					153	1.53	55.0112	42.6889	42.7186	2.3409	41.7361	1	2	1	1	2	1		0
1	28	0	64	2	0	130	127.4	2.6	0.0386675	0.02	124	3.4	0.0505651	0.0261538	116.9	10.5	0.156157	0.0824176	103	24.4	0.362879	0.191523				0									160	1.6	60.16	67.24	50.7812	2.56	49.7656	0			0		0		1
1	28	1	210	3		144	141.3	2.7	0.0425474	0.01875	135	6.3	0.0992773	0.04375	126.7	14.6	0.230071	0.103326					106	35.3	0.556268	0.249823									182	1.82	77.8414	63.4586	43.473	3.3124	42.6579	0			0		0		1
1	31	1	68	2	0	129	126	3	0.052371	0.0232558	120	6	0.104742	0.0465116	111	15	0.261855	0.119048	96	30	0.52371	0.238095													171	1.71	68.7163	57.2837	44.1161	2.9241	43.0902	0			0		0		1
1	60	0	76	2	0	124	121	3	0.0487095	0.0241935	117	4	0.064946	0.0322581	110.5	10.5	0.170483	0.0867769	98	23	0.373439	0.190083													159	1.59	59.4104	61.5896	49.0487	2.5281	47.862	0			0		0		1
1	40	0	99	3	0	168	165	3	0.0269257	0.0178571	157	8	0.0718019	0.047619	154	11	0.0987276	0.0666667	128	37	0.332084	0.224242	117	48	0.430811	0.290909	83	82	0.73597	0.49697	80	85	0.762895	0.515152	151	1.51	53.5823	111.418	73.681	2.2801	72.3652	0			1	1	1	2	0
1	52	0	109	3	0	146	143	3	0.0355726	0.0205479	135	8	0.0948602	0.0547945	126	17	0.201578	0.118881	105	38	0.450586	0.265734													158	1.58	58.6654	84.3346	58.4842	2.4964	57.2825	0			1		1		1
1	34	0	59	2	0	128.3	125	3.3	0.0540795	0.025721	119	6	0.0983264	0.0467654	115	10	0.163877	0.08	101	24	0.393306	0.192	90	35	0.573571	0.28									165	1.65	63.9787	61.0213	47.1258	2.7225	45.9137	0			0		0		1
1	33	1	94	3	0	187.5	184	3.5	0.0305737	0.0186667	173.6	10.4	0.0908475	0.0554667	165	19	0.165971	0.103261	160.4	23.6	0.206154	0.128261													172	1.72	69.5224	114.478	63.3789	2.9584	62.1958	0			1		1		1
1	33	0	123	2	0	120.5	117	3.5	0.0592469	0.0290456	114	3	0.050783	0.0248963	108	9	0.152349	0.0769231	95.5	21.5	0.363945	0.183761	73	44	0.744818	0.376068						117			157	1.57	57.9252	59.0748	48.8864	2.4649	47.4664	0			0		0		1
1	34	0	169	6	1	158	154.5	3.5	0.0377047	0.0221519	141.8	12.7	0.136814	0.0803797	123	31.5	0.339342	0.203883	111	43.5	0.468616	0.281553	92.4	62.1	0.668989	0.401942	79.4	75.1	0.809035	0.486084	78.5	76	0.818731	0.491909	162	1.62	61.6734	92.8266	60.2042	2.6244	58.8706	0			1	1	1	1	1
1	24	1	99	2	0	153.8	150	3.8	0.0532953	0.0247074	145	5	0.0701254	0.0325098	139	11	0.154276	0.0733333	125	25	0.350627	0.166667													183	1.83	78.6992	71.3008	45.9255	3.3489	44.7908	1	2	2	1	2	1	1	0
1	44	0	69	2	0	133	129	4	0.0574798	0.0300752	127.1	1.9	0.0273029	0.0142857	119	10	0.1437	0.0775194	105.5	23.5	0.337694	0.182171	90	39	0.560428	0.302326									159	1.59	59.4104	69.5896	52.6087	2.5281	51.0265	1	2	1	0		1	1	1
1	33	0	182	3	0	107	102.4	4.6	0.0942282	0.0429907	95	7.4	0.151585	0.0691589	90	12.4	0.254006	0.121094	75	27.4	0.561272	0.267578	60	42.4	0.868538	0.414063									151	1.51	53.5823	48.8177	46.9278	2.2801	44.9103	1	2	1	0		1	1	0
1	27	1	165	3	0	138.5	132.6	5.9	0.0874687	0.0425993	129	3.6	0.0533707	0.0259928	116	16.6	0.246098	0.125189													76	56.6	0.839106	0.426848	166.5	1.665	65.1473	67.4527	49.9599	2.77223	47.8316	0	0		1	1	1		1
1	74	0	63	3	0	115	106	9	0.179042	0.0782609	110	-4	-0.0795744	-0.0347826	103	3	0.0596808	0.0283019	90	16	0.318298	0.150943	75	31	0.616702	0.292453	68	38	0.755957	0.358491	68	38	0.755957	0.358491	154	1.54	55.7326	50.2674	48.4905	2.3716	44.6956	1	2	1	1	1	1	1	1
2	48	1	210	3	0	136	146	-10	-0.171944	-0.0735294	136	10	0.171944	0.0684932	127	19	0.326693	0.130137	108	38	0.653386	0.260274	80	66	1.13483	0.452055	92	54	0.928496	0.369863					182	1.82	77.8414	58.1586	41.0578	3.3124	44.0768	0			0		1		1
2	33	1	199	4	0	152	160	-8	-0.0925274	-0.0526316	145	15	0.173489	0.09375	134.5	25.5	0.294931	0.159375	119	41	0.474203	0.25625	95	65	0.751785	0.40625	80	80	0.925274	0.5					167	1.67	65.5391	86.4609	54.5018	2.7889	57.3703	0			1	2	1	1	0
2	36	1	200	3	0	163	170.5	-7.5	-0.0785473	-0.0460123	165	5.5	0.0576013	0.0322581	151	19.5	0.204223	0.11437	128	42.5	0.445101	0.249267	114	56.5	0.591723	0.331378	74	96.5	1.01064	0.565982					169.5	1.695	67.5161	95.4839	56.7346	2.87303	59.3451	0			1	1	1	1	0
2	55	0	150	5	0	111	117.5	-6.5	-0.120794	-0.0585586	105	12.5	0.232297	0.106383	99	18.5	0.3438	0.157447	83	34.5	0.64114	0.293617	62	55.5	1.0314	0.47234									156	1.56	57.1896	53.8104	45.6114	2.4336	48.2824	0			1	1	1	1	0
2	41	1	109	3	0	127	133.4	-6.4	-0.108319	-0.0503937	127	6.4	0.108319	0.047976	116	17.4	0.294491	0.130435	95	38.4	0.649911	0.287856	68	65.4	1.10688	0.490255									170	1.7	67.915	59.085	43.9446	2.89	46.1592	1	2	1	1	1	1	2	1
2	35	0	90	2	0	106	111.5	-5.5	-0.116194	-0.0518868	105.5	6	0.126757	0.0538117	101.1	10.4	0.219712	0.0932735	91.3	20.2	0.426749	0.181166	82	29.5	0.623223	0.264574	82	29.5	0.623223	0.264574					158	1.58	58.6654	47.3346	42.4611	2.4964	44.6643	0			0		0		1
2	38	1	154	3	0	150	155	-5	-0.0676956	-0.0333333	144	11	0.14893	0.0709677	138	17	0.230165	0.109677	125	30	0.406174	0.193548	120	35	0.473869	0.225806									180	1.8	76.14	73.86	46.2963	3.24	47.8395	1	2	1	1		1	1	1
2	51	0	189	3	0	145	149	-4	-0.0518908	-0.0275862	140	9	0.116754	0.0604027	135	14	0.181618	0.0939597																	170	1.7	67.915	77.085	50.173	2.89	51.5571	1	2		1		0		0
2	48	1	228	3	0	128	132	-4	-0.0693639	-0.03125	124	8	0.138728	0.0606061	124	8	0.138728	0.0606061	100	32	0.554912	0.242424													173	1.73	70.3332	57.6668	42.7679	2.9929	44.1044	0			1	I	1		1
2	37	1	135	3	0	138	141.3	-3.3	-0.0533463	-0.023913	131	10.3	0.166505	0.0728946	118	23.3	0.376657	0.164897	105	36.3	0.586809	0.2569	90.7	50.6	0.817976	0.358103	95	46.3	0.748464	0.327672	101	40.3	0.651471	0.285209	180	1.8	76.14	61.86	42.5926	3.24	43.6111	0			1	1	0		1
2	30	1	90	3	0	149.5	152	-2.5	-0.0336911	-0.0167224	140	12	0.161717	0.0789474	133	19	0.256052	0.125	120	32	0.431246	0.210526													179	1.79	75.2964	74.2036	46.659	3.2041	47.4392	0			0		0		0
2	57	1	122	3	0	115	117.3	-2.3	-0.0465014	-0.02	113	4.3	0.0869374	0.0366581	107	10.3	0.208246	0.087809	100	17.3	0.349772	0.147485	96	21.3	0.430644	0.181586	93	24.3	0.491298	0.207161	93	24.3	0.491298	0.207161	167	1.67	65.5391	49.4609	41.2349	2.7889	42.0596	1	1	1	1	I	1	1	0
2	42	1	123	2	0	127	129	-2	-0.0343149	-0.015748	120	9	0.154417	0.0697674	116	13	0.223047	0.100775	103	26	0.446094	0.20155													171	1.71	68.7163	58.2837	43.4322	2.9241	44.1161	0			0		1		1
2	23	1	84	2	0	134	136	-2	-0.0310185	-0.0149254	130	6	0.0930556	0.0441176	127	9	0.139583	0.0661765	110	26	0.403241	0.191176	95	41	0.63588	0.301471	88	48	0.744445	0.352941	85	51	0.790972	0.375	172	1.72	69.5224	64.4776	45.2948	2.9584	45.9708	1	2	1	0		1	1	0
2	26	1	83	3	0	162	164	-2	-0.0268583	-0.0123457	150	14	0.188008	0.0853659	150	14	0.188008	0.0853659	135	29	0.389445	0.176829	113	51	0.684887	0.310976	111	53	0.711745	0.323171					193	1.93	87.5352	74.4648	43.4911	3.7249	44.028	0			0		0		0
2	42	1	163	3	0	125	127	-2	-0.0355343	-0.016	120	7	0.12437	0.0551181	110.2	16.8	0.298488	0.132283	88.2	38.8	0.689365	0.305512	73	54	0.959426	0.425197									171	1.71	68.7163	56.2837	42.7482	2.9241	43.4322	1	2	1	1	1	1	1	0
2	33	1	150	3	0	171	172	-1	-0.0107344	-0.00584795	160	12	0.128813	0.0697674	151	21	0.225422	0.122093	130	42	0.450844	0.244186													182	1.82	77.8414	93.1586	51.6242	3.3124	51.9261	1	1	1	1		0		0
2	64	0	83	3	0	104	105	-1	-0.0207179	-0.00961538	102	3	0.0621538	0.0285714	98.2	6.8	0.140882	0.0647619	92.5	12.5	0.258974	0.119048	75	30	0.621538	0.285714	71	34	0.704409	0.32381	75	30	0.621538	0.285714	154	1.54	55.7326	48.2674	43.8523	2.3716	44.2739	0			1	I	0		0
2	21	1	104	3	0	130.5	131	-0.5	-0.00798913	-0.00383142	125	6	0.0958696	0.0458015	120	11	0.175761	0.0839695	107	24	0.383478	0.183206	85	46	0.735	0.351145	87.3	43.7	0.69825	0.333588					170	1.7	67.915	62.585	45.1557	2.89	45.3287	0			0		1	2	0
2	33	0	145	3	0	118	118.1	-0.1	-0.00168536	-0.000847458	111.9	6.2	0.104492	0.0524979	104	14.1	0.237635	0.11939	93	25.1	0.423025	0.212532	71	47.1	0.793803	0.398815	67	51.1	0.861218	0.432684					158	1.58	58.6654	59.3346	47.2681	2.4964	47.3081	0			0		0		1
